# Supplementary material for: A flexible computational pipeline for research analyses of unsolved clinical exome cases
Source: NPJ Genom Med. 2020 Dec 10;5:54. doi: 10.1038/s41525-020-00161-w (PMC7730424; doi:10.1038/s41525-020-00161-w)
Supplement: Supplementary file 2 — Supplementary Data 1 [file 41525_2020_161_MOESM2_ESM.xlsx]

## Sheet: Table_S2_03Jun20_SNG
Supplementary Data 1. Comparison of parameters influencing pipeline performance for prior compared to candidate and unresolved diagnoses. Bold highlights the previously diagnosed cases that failed in the pipeline. There were 3 prior diagnosis (ASPM, SLC26A4 and SARDH) that were for autosomal recessive disorders where the patient was diagnosed by the diagnostic laboratory as compound heterozygote …
Patient ID	Rank	Gene	Het or Hom	OMIM API?	Correct Disease Term?	Phenotypic Series	Phenolyzer score	ACMG criteria	ACMG	ClinVar	Reported MoI	Type of Variant	Variant Codon and Amino Acid Change	rs ID	N HPO terms	N Dis Terms	Technology	N genes with variant	CallQ	Depth	Ref	Alt	LoF	N Het	N Hom Alt	N Individuals carrying variant	Comments
Prior Diagnoses
SNG038	1	WT1	Het	1	0	1	0.7815	pvs1,pm1,pm2	Pathogenic	None	AD	frameshift	ENST00000379079.2:c.296delT;ENSP00000368370.2:p.Leu99Ter	None	11	2	ILL	101	99	45	26	19	1	1	0	1
SNG081	1	TBX5	Het	1	1	0	1	pvs1,pm1,pm2,pp3	Pathogenic	pathogenic	AD	missense	ENST00000310346.4:c.668C>T;ENSP00000309913.4:p.Thr223Met	None	5	1	ILL	134	99	36	24	12	0	1	0	1
SNG114	1 2	SLC26A4	Het Het	1	1	0	0.74	pvs1,ps1,pm1,pm2,pp3 pm2,pp3	Pathogenic Undefined	pathogenic uncertain	AR	missense missense	ENST00000265715.3:c.1226G>A;ENSP00000265715.3:p.Arg409His ENST00000440056.1:c.86A>G;ENSP00000394760.1:p.Glu29Gly	rs111033305 rs1446406563	5	1	ILL	108	99 99	61 28	27 15	34 13	0	1 1	0 0	1 1
SNG161	4	ARX	Hem	0	0	0	0.06238	pvs1pm1pm2	Pathogenic	None	XL/XLR	frameshift	ENST00000379044.4:c.1619dupA;ENSP00000368332.4:p.Glu541GlyfsTer132	None	9	0	ILL	130	96	32	0	32	1	0	1	1
SNG023	1	ASPM**	Het	1	1	0	0.7171	pvs1,pm1,pm2	Pathogenic	None	AR	stop-gain	ENST00000367408.1:c.1729C>T;ENSP00000356378.1:p.Arg577Ter	rs886039310	9	1	ILL	125	99	101	56	45	2	2	0	2
SNG172	1	COL7A1	Het	1	1	0	1	pvs1,ps1,pm1,pm2	Pathogenic	pathogenic	AD	missense	ENST00000454817.1:c.6094G>A;ENSP00000412569.1:p.Gly2032Arg	rs866061439	0	1	ILL	182	99	130	63	67	0	1	0	1
SNG130	1	IRF6	Het	1	1	0	1	pvs1,ps1,pm2	Pathogenic	pathogenic	AD	stop-gain	ENST00000367021.3:c.576G>A;ENSP00000355988.3:p.Trp192Ter	rs886039389	4	1	ILL	105	99	151	84	67	1	1	0	1
SNG175	1	RASA1	Het	0	0	0	1	pvs1,pm1,pm2	Pathogenic	None	AD	stop-gain	ENST00000456692.2:c.1127dupA;ENSP00000411221.2:p.Tyr376Ter	None	19	2	ILL	115	99	44	24	20	1	1	0	1
SNG173	1	TEK	Het	1	1	0	1	pvs1,ps1,pm1,pm2	Pathogenic	pathogenic	AD	missense	ENST00000519097.1:c.2246A>C;ENSP00000430686.1:p.Tyr749Ser	rs80338909	2	2	ILL	128	99	73	37	36	0	1	0	1
SNG022	1	EFNB1	Het	1	1	0	0.0012	ps1,pm1,pp3	likely pathogenic	likely_pathogenic	XLD	missense	ENST00000204961.4:c.161C>T;ENSP00000204961.4:p.Pro54Leu	rs104894801	4	1	ILL	85	99	115	56	59	0	1	0	1
SNG064	1	SOX10	Het	1	1	0	1	pvs1,pm2	likely pathogenic	None	AD	frameshift	ENST00000360880.2:c.1074delA;ENSP00000354130.2:p.Glu359ArgfsTer143	None	4	1	ILL	119	99	53	25	28	1	1	0	1
SNG035	1	TRPS1	Het	1	1	0	1	pvs1,pm2	likely pathogenic	None	AD	frameshift	ENST00000220888.5:c.3430dupT;ENSP00000220888.5:p.Tyr1144LeufsTer18	None	19	1	ILL	115	99	180	84	96	1	1	0	1
SNG200	27 37	SARDH	Het Het	0	0	0	0	pp3 pm1,pm2,pp3	Undefined Undefined	None None	AR	missense missense	ENST00000371872.4:c.1442G>A;ENSP00000360938.4:p.Arg481His ENST00000439388.1:c.2032G>A;ENSP00000403084.1:p.Glu678Lys	rs35699831 rs142376496	39	1	ILL	126	99 99	104 119	39 54	65 65	1	1 1	0 0	1 1
SNG199	13	PTCHD1	Hem	0	0	0	0.02734	pm1,pm2,pp3	Undefined	None	XLR	missense	ENST00000379361.4:c.2489T>G;ENSP00000368666.4:p.Ile830Arg	None	13	0	ILL	116	99	45	0	45	0	0	1	1
SNG095	1	DNMT3	Het	1	1	0	1	pm1,pm2,pp3	Undefined	None	AD	missense	ENST00000264709.3:c.1901T>C;ENSP00000264709.3:p.Ile634Thr	rs1390273539	17	1	ILL	100	99	90	46	44	0	1	0	1
SNG059	0	RASA1	CallQ<10												11	2	ILL	107
SNG093	0	FOXG1	CallQ<10												9	0	ILL	95
SNG145	0	KMT2D	VQSLOD>99.7												25	1	ILL	47									0.00649998
SNG148	0	MT-ND4	Mitochondrial genome												18	1	ILL	126
SNG174	0	TRPS1	VQSLOD>99.7												2	2	ILL	35
Mean				0.733333	0.666667	0.0666667	0.688635								10.6667	1.06667		119.267	98.7692	84.2308	40.3846	43.8462
SD				0.457738	0.48795	0.258199	0.427948								9.92592	0.593617		21.8419	0.83205	48.1649	27.5213	23.5897
Patient ID	Rank	Gene	Het or Hom	OMIM API?	Correct Disease Term?	Phenotypic Series	Phenolyzer score	ACMG criteria	ACMG	ClinVar	Reported MoI	Type of Variant	Variant Codon and Amino Acid Change	rs ID	N HPO terms	N Dis Terms	Technology	N genes with variant	CallQ	Depth	Ref	Alt	LoF	N Het	N Hom Alt	N Individuals carrying variant	Comments
SNG004	1	PIK3CA	Het	1	1	0	0.002579	pvs1,ps1,pm1,pm2	Pathogenic	pathogenic	n/k	missense	ENST00000263967.3:c.1133G>A;ENSP00000263967.3:p.Cys378Tyr	rs397514565	2	1	IT	386	30	44	32	12	1	1	0	1
SNG019	1	RIT1	Het	1	1	0	0.2798	pvs1,ps1,pm1,pm2,pp3	Pathogenic	pathogenic	AD	missense	ENST00000368323.3:c.284G>C;ENSP00000357306.3:p.Gly95Ala	rs672601335	0	1	IT	921	99	97	42	55	0	1	0	1
SNG021	1	CREBBP	Het	1	1	0	0.164	pvs1,pm1,pm2	Pathogenic	None	AD	stop-gain	ENST00000262367.5:c.4492C>T;ENSP00000262367.5:p.Arg1498Ter	None	9	1	IT	765	65	30	12	18	1	1	0	1
SNG027	3	MAP2K1	Het	1	0	1	0.003518	pvs1,ps1,pm1,pm2,pp3	Pathogenic	pathogenic	AD	missense	ENST00000307102.5:c.389A>G;ENSP00000302486.4:p.Tyr130Cys	rs121908595	12	0	IT	666	108	69	29	40	0	1	0	1
SNG028	1	COL7A1	Het	1	1	0	1	pvs1,ps1,pm1,pm2	Pathogenic	pathogenic	AD	frameshift	ENST00000454817.1:c.3840delC;ENSP00000412569.1:p.Gly1281ValfsTer44	rs757688782	3	1	IT	476	70	129	68	61	7	1	0	1
SNG062	2	LAMB3	Hom	1	1	0	0.3083	pvs1,pm1,pm2	Pathogenic	None	AR	stop-gain	ENST00000356082.4:c.217C>T;ENSP00000348384.3:p.Gln73Ter	rs762234799	0	1	IT	807	32	70	0	70	3	0	1	1
SNG105	1	BRAF	Het	1	1	0	1	pvs1,ps1,pm1,pm2,pp3	Pathogenic	pathogenic	AD	missense	ENST00000496384.2:c.619C>T;ENSP00000419060.1:p.Thr207Ile	rs121913375	16	1	IT	845	99	138	71	67	2	1	0	1
SNG106	1	KRAS	Het	1	1	0	0.1806	pvs1,ps1,pm1,pm2,pp3	Pathogenic	pathogenic	AD	missense	ENST00000311936.3:c.466T>A;ENSP00000308495.3:p.Phe156Ile	rs397517042	10	1	IT	580	21	10	6	4	0	1	0	1
SNG066	1	TCF4	Het	1	1	0	1	pvs1,pm2	likely pathogenic	None	AD	frameshift	ENST00000537856.3:c.953dupC;ENSP00000439827.2:p.Leu319ThrfsTer8	None	14	1	IT	718	99	89	42	47	2	1	0	1
SNG012	1	UBE3A	Het	1	1	0	0.4312	pm2	Undefined	None	AD	splice acceptor	ENST00000397954.2:c.2508-1G>A;NA	None	14	1	IT	921	99	74	38	36	1	1	0	1
SNG017	4	LOX	Hom	0	0	0	0.02936	pm1,pm2,pp3	Undefined	None	AR	missense	ENST00000231004.4:c.1021A>C;ENSP00000231004.4:p.Thr341Pro	None	3	0	IT	839	23	51	0	51	0	0	2	2	Same variant - related
SNG018	7	LOX	Hom	0	0	0	0.02936	pm1,pm2,pp3	Undefined	None	AR	missense	ENST00000231004.4:c.1021A>C;ENSP00000231004.4:p.Thr341Pro	None	3	0	IT	465	37	83	0	83	0	0	2	2	Same variant - related
Mean				0.833333	0.75	0.0833333	0.36906								7.16667	0.75		699.083	65.1667	73.6667	28.3333	45.3333
SD				0.389249	0.452267	0.288675	0.402951								5.93653	0.452267		184.285	34.7663	37.4854	25.3138	24.4069
																	0.00649998
SNG008	1	NRAS	Het	1	1	0	0.2354	pm1,pm2,pp3	Undefined	None	AD	missense	ENST00000369535.4:c.173C>T;ENSP00000358548.4:p.Thr58Ile	None	7	1	SOLID	255	38	10	5	5	0	1	0	1
SNG045	19	SKIV2L	Het	0	0	0	0.001474	pm2	Undefined	None	AR	stop-gain	ENST00000375394.2:c.904C>T;ENSP00000364543.2:p.Gln302Ter	rs751074844	22	0	SOLID	291	100	175	116	59	1	1	0	1
Patient ID	Rank	Gene	Het or Hom	OMIM API?	Correct Disease Term?	Pheno-typic Series	Pheno-lyzer score	ACMG criteria	ACMG	ClinVar	Reported MoI	Type of Variant			N HPO terms	N Dis Terms	Technology	N genes with variant	CallQ	Depth	Ref	Alt	Lof	N Het	N Hom Alt	N Individuals carrying variant	Comments
Candidate Illumina Diagnoses (variant seen only once in the cohort)
SNG190	1	PTCH1	Het	0	0	0	1	pvs1,ps1,pm1,pm2	pathogenic	pathogenic	AD	stop-gain	ENST00000375271.4:c.799C>T;ENSP00000364420.4:p.Arg267Ter	rs863224650	8	0	ILL	145	99	62	37	25	1	1	0	1	OMIM: Basal cell nevus syndrome; Holoprosencephaly 7; Best fit to phenotype - Phenolyzer score of 1.
SNG219	5	COL11A2	Het	0	0	0	0.03216	pvs1,pm1,pm2	pathogenic	pathogenic	AD.AR	stop-gain	ENST00000361917.1:c.190C>T;ENSP00000355123.1:p.Arg64Ter	None	8	0	ILL	145	99	108	63	45	3	1	0	1	OMIM Fibrochondrogenesis 2. Should consider COL11A1 given pathogenic variant and possible AD disease phenotypes; influences variable phenotypes
SNG217	1	EHMT1	Het	0	0	0	0.7644	pvs1,ps1,pm1,pm2	pathogenic	pathogenic	AD	stop-gain	ENST00000460843.1:c.3502C>T;ENSP00000417980.1:p.Arg1168Ter	rs121918301	27	0	ILL	218	99	130	71	59	2	1	0	1	Diagnosing as Kleefstra as patient has a known pathogenic variant for this AD syndrome.
SNG126	2	REEP1	Het	1	0	1	nil	pvs1,ps1,pm1,pm2,pp3	pathogenic	pathogenic	AD	missense	ENST00000538924.1:c.80C>A;ENSP00000438346.1:p.Ala27Glu	rs121918262	7	2	ILL	126	99	79	42	37	0	1	0	1	Patient has REEP1 known CV pathogenic variant for AD disease; this should be the diagnostic variant (despite not such good match with HPO terms).
SNG178	2	ARID1A	Het	0	0	0	0.127	pvs1,pm1,pm2	pathogenic	None	AD	frameshift	ENST00000324856.7:c.3071_3086delTGGACCGTTATCTGGC;ENSP00000320485.7:p.Val1024AlafsTer10	None	14	0	ILL	207	99	143	120	12	1	1	0	1	If this is a true variant the patient should have Coffin siris2!
SNG167	5	SMAD4	Het	0	0	0	0.01499	pvs1,pm1,pm2	pathogenic	None	AD	stop-gain	ENST00000588745.1:c.771C>A;ENSP00000464901.1:p.Tyr257Ter	None	7	0	ILL	115	61	6	4	2	1	1	0	1	SMAD4 is a pathogenic variant for an AD phenotype(myhre syndrome; growth mental deficiency syndrome) so if this variant is real this should be causing disease even though patient phentoype is not as severe as OMIM
SNG129	5	NFIX	Het	0	0	0	0.038	pvs1,pm1,pm2	pathogenic	None	AD	stop-gain	ENST00000397661.2:c.694C>T;ENSP00000380781.2:p.Gln232Ter	None	25	4	ILL	100	99	70	35	35	1	1	0	1	Pathogenic variant for AD disease so phenotype should be related to this variant if it is real? Marshall-Smith syndrome and Sotos Syndrome 2.
SNG115	1	SYNE2	Het	1	1	1	nil	pvs1,pm2	likely pathogenic	None	AD	splice-donor	ENST00000357395.3:c.4638+2T>C;NA	None	6	1	ILL	135	99	20	9	11	2	1	0	1	Should consider the SYNE2 variant. Fibroadipose search picks up Emery Dreifuss in OMIM.
SNG133	7	GLI2	Het	0	0	0	0.003299	pvs1,pm2	likely pathogenic	None	AD	frameshift	ENST00000314490.11:c.1921_1928delGCCAGCGA;ENSP00000312694.11:p.Ala641ProfsTer59	None	9	1	ILL	138	78	4	2	2	1	1	0	1	Most likely variant but dodgy read depth! Holoprosencephaly 9; Could also be SCNA9 ranked 1.
SNG056	4	GJB2	Het	0	0	0	0.006721	ps1,pm2,pp3	likely pathogenic	pathogenic/likely_pathogenic	AD	start lost	ENST00000382848.4:c.1A>G;ENSP00000372299.4:p.Met1?	rs111033293	5	1	ILL	93	99	18	6	12	2	1	0	1	Child is heterozygous for known ClinVar pathogenic variant for AD disease Deafness, autosomal dominant 3A; this should be the variant
SNG057	3	ANKRD11	Het	0	0	0	0.02554	pm2	undefined	None	AD	stop-gain	ENST00000378330.2:c.5651C>G;ENSP00000367581.2:p.Ser1884Ter	None	16	1	ILL	108	99	49	23	26	1	1	0	1	Best fit for phenotype (has this variant been diagnosed subsequently at genetic services). KBG syndrome.
SNG083	2	CHD7	Het	0	0	0	0.005876	pp3	undefined	conflict_uncertain/likely_benign	AD	missense	ENST00000525508.1:c.1397C>T;ENSP00000436027.1:p.Ser466Leu	rs71640285	17	0	ILL	91	99	114	56	58	0	1	0	1	CHARGE includes hearing loss (which was in original clinical diagnostic notes but not PatientArchive HPO terms), atrial septal defect, facial asymmetry - and is AD. Clinvar conflicting interpretation of pathogenicity.
SNG152	4	GAS1	Het	0	0	0	0.002197	pm2,pp3	undefined	None	AD	missense	ENST00000298743.7:c.133C>G;ENSP00000298743.7:p.Arg45Gly	rs922820794	4	0	ILL	118	31	6	2	4	0	1	0	1	GAS1 is top candidate - see references to support including mouse KO, variant has high CADD, high Polyphen, low SIFT. Other genes associated with holoprosencephaly have reported variable MoI - AD, AR, IC - see 2 Brazilian girls heterozygous for GAS1 variants - proposed as possible diagnostic variants. GAS1 regulated Hedgehog SHH. Note - if holoprosencephaly had been entered as a disease term we w…
SNG125	1	NF1	Het	1	1	0	1	pm2,pp3	undefined	None	AD	missense	ENST00000358273.4:c.5491T>A;ENSP00000351015.4:p.Trp1831Arg	None	19	1	ILL	145	99	30	12	18	1	1	0	1	Perfect match by OMIM API and phenolyzer; strong variant for deleterious (by polyphen and sift) even though not in ClinVar
SNG212	1	LRP5	Het	0	0	0	0.1609	pm2,pp3	undefined	None	AD	missense	ENST00000294304.7:c.890C>T;ENSP00000294304.6:p.Thr297Ile	rs765013945	11	0	ILL	233	99	96	36	60	0	1	0	1	Best fit to phenotype but is variant sufficiently deleterious (SIFT 0.02)? Nothin in ClinVar.
SNG159	1	FGFR3	Het	1	1	0	0.2691	pm1,pm2,pp3	undefined	None	AD	missense	ENST00000340107.4:c.2110G>C;ENSP00000339824.4:p.Glu704Gln	None	20	2	ILL	118	99	84	39	45	0	1	0	1	FGFR3 fits phenotype and ranked 1 by OMIM API match (also in phenotypic series with Megalencephaly as a disease term). Variant has high Polyphen, low sift, CADD 28.
SNG191	5	SNRPB	Het	0	0	0	0.01221	pm1,pm2,pp3	undefined	None	AD	missense	ENST00000381342.2:c.58A>C;ENSP00000370746.2:p.Ile20Leu	None	36	0	ILL	209	99	239	121	118	0	1	0	1	Best fit to HPO terms and MoI; Sift 0.03.
SNG144	4	SLC3A1	Het	0	0	0	0.001703	pm1,pm2,pp3	undefined	None	AD,AR	missense	ENST00000409294.1:c.205G>C;ENSP00000386852.1:p.Asp69His	None	6	2	ILL	132	99	43	22	21	1	1	0	1	Best fit to HPO terms and MoI; possible match for deafness and kidney.
SNG168	5	SLC45A2	Het	0	0	0	0.01807	pm1,pm2,pp3	undefined	None	Hom/Com Het	missense	ENST00000382102.3:c.497A>G;ENSP00000371534.3:p.Tyr166Cys	rs752655063	22	1	ILL	200	99	96	38	58	0	1	0	1	Best fit to phenotype, note MoI homozygotes or compound heterozygotes recorded - OMIM doesn't give and MoI or a full phenotype. Polyphen 0.99, sift 0.
SNG182	1	NSD1	Het	0	0	0	0.02193	pm2,pp3	undefined	None	AD	missense	ENST00000439151.2:c.2027T>C;ENSP00000395929.2:p.Leu676Ser	None	6	0	ILL	126	99	205	97	108	0	1	0	1	NSD1 worth considering - matches hearing and septal defect;
SNG197	4	BMP2	Het	0	0	0	0.05755	pm1,pp3	undefined	None	AD	missense	ENST00000378827.4:c.393A>T;ENSP00000368104.3:p.Arg131Ser	rs140417301	13	0	ILL	109	99	47	26	21	0	1	0	1	BMP2 variant worth considering - best match to phenotype, polyphen 0.977; Sift 0.03, correct MoI.
SNG192	5	FLNB	Het	0	0	0	0.01735	pm1,pm2,pp3	undefined	None	AD	missense	ENST00000348383.5:c.6115G>A;ENSP00000232447.7:p.Val2039Met	rs199980748	12	0	ILL	161	99	27	14	13	0	1	0	1	FLNB worth considering - reasonable overlap with phenotype; variant polyphen 0.94; Sifit 0.05; right MoI.
SNG058	1	EHMT1	Het	1	0	0	0.04362	pm2	undefined	None	AD	splice-donor	ENST00000460843.1:c.3716+1G>T;NA	None	15	1	ILL	99	99	34	17	17	2	1	0	1	Note that Coffin Siris syndromes and Kleefstra syndromes are part of the same phenotypic series. Splice-donor variant; right MoI.
SNG086	1	SHANK3	Het	0	0	0	0.2605	pp3	undefined	uncertain_significance	AD	missense	ENST00000445220.2:c.4993C>A;ENSP00000446078.1:p.Pro1665Thr	rs749130556	15	0	ILL	111	99	35	14	21	0	1	0	1	Phelan-McDermid syndrome - fits with macrophage and absent speech. Uncertain signficance ClinVar for neurodevelomental disorder.
SNG085	1	NSD1	Het	0	0	0	0.3388	pm2,pp3	undefined	uncertain_significance	AD	missense	ENST00000361032.4:c.7762G>A;ENSP00000354310.4:p.Ala2588Thr	rs201823140	20	0	ILL	106	99	69	34	35	0	1	0	1	NSD1 goes with tall stature and ID; right MoI.
Mean				0.2	0.12	0.08	0.183562								13.92	0.68		139.52	93.92	72.56	37.6	34.52
SD				0.408248	0.331662	0.276887	0.310156								7.98916	0.988264		41.855	15.631	59.877	33.962	29.8009
Candidate Illumina Diagnoses (variant seen more than once in the cohort)
SNG188	2	PDE11A*	Het	0	0	0	nil	pvs1.ps1,pm1	pathogenic	conflict_pathogenic/likely_benign	AD	stop gain	ENST00000358450.4:c.169C>T;ENSP00000351232.4:p.Arg57Ter	rs76308115	1	2	ILL	141	99	50	31	29	2	2	0	2	PDE11A variant is pathogenic (including ClinVar for Pigmented_nodular_adrenocortical_disease,_primary) for AD disease - this patient should have this disease if the variant is real.
SNG162	2	PDE11A*	Het	0	0	0	0.01527	pvs1,ps1,pm1	pathogenic	conflict_pathogenic/likely_benign	AD	stop-gain	ENST00000358450.4:c.169C>T;ENSP00000351232.4:p.Arg57Ter	rs76308115	3	1	ILL	189	99	33	21	12	2	2	0	2	Patient should have disease caused by this AD pathogenic variant if it is real
SNG073	1 2	LRP2	Het Het	0	0	0	0.04336	pp3 none	undefined undefined	None None	AR	missense missense	ENST00000263816.3:c.9613A>G;ENSP00000263816.3:p.Asn3205Asp ENST00000263816.3:c.9650A>G;ENSP00000263816.3:p.Tyr3217Cys	rs35734447 rs143150497	8	1	ILL	113	99 99	70 70	28 40	42 30	0	1 2	0 0	1 2	Donnai Barrow Syndrome - Possible compound heterozygote? Variants have polyphen scores 0.999 and 0.401 - no SIFT scores - CADD scores 28.5 and 16.36.
Mean				0	0	0	0.029315								4	1.33333		147.667	99	41.5	26	20.5
SD				0	0	0	0.0198626								3.60555	0.57735		38.4361	0	12.0208	7.07107	12.0208
Mean all ILL				0.178571	0.107143	0.0714286	0.171222								12.8571	0.75		140.393	94.2963	70.2593	36.7407	33.4815
SD all ILL				0.390021	0.31497	0.262265	0.300035								8.21342	0.96705		40.9049	15.0788	58.1699	32.8055	28.9713
Patient ID	Rank	Gene	Het or Hom	OMIM API?	Correct Disease Term?	Phenotypic Series	Phenolyzer score	ACMG criteria	ACMG	ClinVar	Reported MoI	Type of Variant	Variant Codon and Amino Acid Change	rs ID	N HPO terms	N Dis Terms	Technology	N genes with variant	CallQ	Depth	Ref	Alt	Lof	N Het	N Hom Alt	N Individuals carrying variant	Comments
Candidate Ion Torrent Diagnoses (variant seen only once in the cohort)
SNG067	14	PIEZO2	Het	0	0	0	0.2076	pvs1,pm1,pm2	pathogenic	None	AD	frameshift	ENST00000302079.6:c.7958dupT;ENSP00000303316.6:p.Leu2653PhefsTer33	rs1310838813	10	0	IT	973	23	80	50	24	4	1	0	1	Marden-Walker Syndrome - reasonable but not perfect overlap with phenotype including agenesis of corposu collosum, GDD, seizures (focal epilepsy in previous notes not now present in Patient Archive HPO terms); AD disease - so if this is a deleterious frameshift variant it should be affecting the phenotype.
SNG047	4	KANSL1	Hom	0	0	0	0.0576	pvs1,pm1,pm2	pathogenic	None	AD	frameshift	ENST00000393476.3:c.761delG;ENSP00000377117.3:p.Gly254AlafsTer54	None	18	0	IT	488	16	40	6	34	4	0	1	1	Koolen de vries syndrome; fits multiple clinical signs - frameshift ranked 4, pathogenic, AD
SNG007	1	GNAS	Het	0	0	0	0.5404	pvs1,pm1,pm2	pathogenic	None	AD	frameshift	ENST00000371098.2:c.215delG;ENSP00000360139.2:p.Gly72AlafsTer30	None	12	0	IT	884	52	115	71	44	2	1	0	1	GNAS is pathogenic variant and gets phenolyzer score of 0.5404 - fits phenotype quite well.
SNG096	4	TCTN2	Hom	0	0	0	0.03077	pvs1,pm1,pm2	pathogenic	None	AR	frameshift	ENST00000303372.5:c.1128delT;ENSP00000304941.5:p.Arg377GlufsTer3	None	9	0	IT	429	23	21	0	21	2	0	1	1	Joubert Syndrome 24; Could be real homozygous pathogenic variant.
SNG113	1	KMT2D	Het	1	0	1	0	pvs1,pm2	likely pathogenic	None	AD	missense	ENST00000301067.7:c.2893G>A;ENSP00000301067.7:p.Gly965Arg	None	13	1	IT	830	20	15	5	10	22	1	0	1	Kabuki syndrome 1. In phenotypic series with CHARGE syndrome. Likely pathogenic variant for AD disease. Note large number (22 of LoF variants in this gene for the cohort - suggesting sequencing issues).
SNG107	4	FRMPD4	Hom	1	1	1	0	pm2	undefined	None	XLR	missense	ENST00000380682.1:c.2072G>T;ENSP00000370057.1:p.Gly691Val	rs200183778	11	1	IT	845	200	45	45	0	0	0	1	1	Male "homozygote"; FRMPD4 variant is undefined (pm2) but ranked 4 and is the only X-linked variant possible OMIM 300983; Mental retardation, X-linked 104.
SNG025	1	RAI1	Het	0	0	0	0.3917	pm2	undefined	None	AD,IC	frameshift	ENST00000261641.6:c.3762delT;ENSP00000261641.6:p.Asn1254LysfsTer61	None	17	0	IT	805	28	91	69	22	7	1	0	1	Rank 1 gene RAI1 Phenlyzer 0.396 is the only one to make any sense; right phenotype, right MoI; high impact frameshift variant. Note 7 LoF variants in this gene in the cohort, but this variant only seen once.
SNG001	2	SCN5A	Het	0	0	0	0.01633	pm2,pm5,pp3	undefined	uncertain_significance	AD	Missense	ENST00000414099.2:c.4463C>T;ENSP00000398962.2:p.Pro1488Leu	rs766554531	4	1	IT	479	99	77	34	43	3	1	1	1	SCN5A fits with MoI and cardiac signs - specifically left ventricular hypertrophy
SNG078	1	TCF4	Het	0	0	0	0.3662	pm2,pp3	undefined	None	AD	missense	ENST00000568740.1:c.232A>T;ENSP00000455346.1:p.Ser78Cys	rs780638244	12	0	IT	398	99	86	35	51	2	1	0	1	TCF4 best fit to phenotype and MoI
SNG084	1	RAI1	Het	1	0	1	0.7959	pm2	undefined	None	AD	missense	ENST00000395774.1:c.916C>T;ENSP00000379120.1:p.Gln306Ter	rs61753380	17	1	IT	805	99	128	64	64	7	1	0	1	Smith Magenis; AD; high Phenolyzer. Note 7 LoF variants in this gene in the cohort. There was a CREBBP variant ranked 1 but this variant is listed as benign for Rubinstein-Taybi in ClinVar
SNG026	1	FBN1	Het	0	0	0	0.8797	pm1	undefined	conflict_uncertain/likely_benign/pathogenic	AD	missense	ENST00000316623.5:c.3509G>A;ENSP00000325527.5:p.Arg1170His	rs137854475	15	0	IT	1169	99	257	119	138	2	1	0	1	Marfanoid features doesn't appear in new HPO terms (it was present in clinical notes previously), but FBN1 stays top candidate with high phenolyzer score.
SNG010	1	DNAJC30	Het	0	0	0	0.2679	pm1,pp3	undefined	None	AD	missense	ENST00000395176.2:c.152A>G;ENSP00000378605.1:p.Tyr51Cys	rs61732167	6	1	IT	1071	99	106	45	61	0	1	0	1	Williams Syndrome; Best phenolyzer score; best fit to phenotype and MoI.
SNG060	1 2	EPG5	Het Het	1	1	0	1	pm2 pm2,pp3	undefined undefined	None None	AR	splice variant missense	ENST00000282041.5:c.6049+5G>A;NA;ENST00000282041.5:c.3553A>C;ENSP00000282041.4:p.Ile1185Leu	None None	17	1	IT	525	99 99	174 124	92 59	82 59	0	1 1	0 0	1 1	Vici Syndrome; Possible compound heterozygote?
SNG044	1	NIPBL	Het	1	1	0	0.2056	pm5	undefined	uncertain_significance	AD	missense	ENST00000282516.8:c.2903A>G;ENSP00000282516.8:p.Asn968Ser	rs180747605	17	2	IT	351	204	113	52	61	1	1	0	1	Direct hit via OMIM API for Cornelia de L syndrome 1 - note pm5 indicates "novel missense change at an amino acid residue where a different missense change determined to be pathogenic has been seen before".
SNG112	1	BRAF	Het	0	0	0	0.7729	pm2	undefined	None	AD	frameshift	ENST00000288602.6:c.87delC;ENSP00000288602.6:p.Gly30AlafsTer24	None	16	0	IT	412	15	23	9	14	2	1	0	1	Cardiofaciocutaneous syndrome - not perfect match to phenotype but ranked 1 with high phenolyzer score. Right MoI.
SNG099	1	COL7A1	het	0	0	0	0.1188	pm1,pm2,pp3	undefined	None	AD/AR	missense	ENST00000454817.1:c.8647A>C;ENSP00000412569.1:p.Asn2883His	None	16	1	IT	378	250	150	83	67	7	1	0	1	Top by phenolyzer - some overlaps with phenotype, not perfect but COL7A1 associated with variable phenotypes.
Mean				0.3125	0.1875	0.1875	0.353213								13.125	0.5625		677.625	88.4	89.8	45.8	43.6
SD				0.478714	0.403113	0.403113	0.342919								4.25637	0.629153		272.695	76.2185	62.1222	33.0156	33.6957
Candidate Ion Torrent Diagnoses (variant seen more than once in the cohort)
SNG030	3	CHD7***	Het	0	0	0	0.1261	pvs1,pm1,pm2	pathogenic	None	AD	frameshift	ENST00000525508.1:c.2413delA;ENSP00000436027.1:p.Ile805LeufsTer2	None	20	0	IT	378	11	35	15	20	2	2	0	2	Charge syndrome AD - Heterozygous for pathogenic variant - should contribute to phenotype
SNG031	1	CHD7***	Het	0	0	0	0.1274	pvs1,pm1,pm2	pathogenic	None	AD	frameshift	ENST00000525508.1:c.2413delA;ENSP00000436027.1:p.Ile805LeufsTer2	None	37	2	IT	412	16	34	17	17	2	2	0	2	Charge Syndrome - lots more HPO terms 2019 - so is this now a better match? Het for pathogenic variant - should be influencing phenotype.
SNG091	1	SRCAP	Het	1	0	1	0.06266	pvs1,pm2	likely pathogenic	None	AD	frameshift	ENST00000262518.4:c.3819_3820insC;ENSP00000262518.4:p.Val1274ArgfsTer23	None	11	1	IT	889	12	119	58	61	5	1	1	2	Floating Harbor Syndrome (clinically Rubinstein Taybi in old notes). SRCAP is activator protein for the protein CREBBP known to cause Rubinstein Taybi Syndrome. FHS and RTS in same phenotypic series in OMIM.
SNG103	1	ANKRD11****	Hom	1	0	1	0.0425	pvs1,pm2	likely pathogenic	pathogenic	AD	frameshift	ENST00000301030.4:c.6513delC;ENSP00000301030.4:p.Val2173SerfsTer2	None	9	1	IT	835	11	49	14	35	6	1	1	2	KBG syndrome, phenotypic series Cornelia de Lange. Same variant as D14-0413.
SNG111	1	ANKRD11****	Het	1	0	1	0.01079	pvs1,pm2	likely pathogenic	pathogenic	AD	frameshift	ENST00000301030.4:c.6513delC;ENSP00000301030.4:p.Val2173SerfsTer2	None	10	1	IT	901	17	33	13	20	6	1	1	2	KBG syndrome, phenotypic series Cornelia de Lange. Same variant as D14-0174.
Mean				0.6	0	0.6	0.07389								17.4	1		683	13.4	54	23.4	30.6
SD				0.547723	0	0.547723	0.0516775								11.8025	0.707107		264.353	2.88097	36.9188	19.3985	18.3929
Mean all Ion Torrent				0.380952	0.142857	0.285714	0.286707								14.1429	0.666667		678.905	69.65	80.85	40.2	40.35
SD all Ion Torrent				0.497613	0.358569	0.46291	0.321855								6.70288	0.658281		264.109	73.4333	58.1679	31.3278	30.6788
Patient ID	Rank	Gene	Het or Hom	OMIM API?	Correct Disease Term?	Pheno-typic Series	Phenolyzer score	ACMG criteria	ACMG	ClinVar	Reported MoI	Type of Variant			N HPO terms	N Dis Terms	Technology	N genes with variant	CallQ	Depth	Ref	Alt	LoF	N Het	N Hom Alt	N Individuals carrying variant	Comments
Unresolved diagnoses (Illumina)
SNG043	1	MYH3	Het	0	0	0	0.1433	pm1,pp3	undefined	likely_benign	AD	missense	ENST00000583535.1:c.3409C>T;ENSP00000464317.1:p.Arg1137Cys	rs12941197	15	1	ILL	98	99	38	18	17	1	1	0	1	Variant likely benign Clinvar, doesn't match HPO terms too well
SNG053	1	MBD5	Het	1	0	1	0.02668	pp3	undefined	None	AD	missense	ENST00000404807.1:c.2903C>A;ENSP00000384672.1:p.Ala968Asp	rs72861124	24	2	ILL	106	99	13	6	7	0	1	0	1
SNG054	4	SLITRK1	Het	0	0	0	0.04734	pm2,pp3	undefined	None	AD	missense	ENST00000377084.2:c.2059T>C;ENSP00000366288.2:p.Tyr687His	rs756572460	13	0	ILl	104	99	64	31	33	0	1	0	1
SNG069	1	LETM1	Het	0	0	0	0.08246	pm2,pp3	undefined	None	IC	missense	ENST00000302787.2:c.1833G>C;ENSP00000305653.2:p.Arg611Ser	rs201689850	8	0	ILL	96	99	119	61	58	0	1	0	1	Doesn't match phenotype
SNG080	2	TRPV4	Het	0	0	0	0.1459	pm1,pm2,pp3	undefined	uncertain_significance	AD	missense	ENST00000537083.1:c.956C>T;ENSP00000442738.1:p.Ser319Leu	rs377518118	13	0	ILL	109	99	118	54	54	0	1	0	1	Note also RAI1 at rank 1.
SNG087	1	SRCAP	Het	0	0	0	0.06678	pm2	undefined	None	AD	missense	ENST00000395059.2:c.7183C>T;ENSP00000378499.2:p.Leu2395Phe	rs1213777467	10	0	ILL	112	99	240	107	133	0	1	0	1	Doesn't match phenotype
SNG072	4	ANKRD11	Het	0	0	0	0.071	pm2,pp3	undefined	None	AD	missense	ENST00000378330.2:c.5804A>T;ENSP00000367581.2:p.Asp1935Val	None	10	1	ILL	109	99	74	40	34	1	1	0	1	Previous suggested candidate; removed 2019 as phenotype doesn't match well
SNG098	1	CC2D2A	Het	0	0	1	0.05759	pvs1,pm1,pm2	pathogenic	pathogenic	AR	frameshift	ENST00000389652.5:c.3450dupT;ENSP00000374303.5:p.Glu1151Ter	rs1281289527,rs386833757	20	3	ILL	118	99	75	38	37	2	1	0	1	Top 3 candidates not good matches to HPO terms; Phenolyzer matches with meckel, acrocallosal, coach and joubert syndromes (all AR) rather than coffin-siris (AD) (AD)or Cornelia de Lange; wrong MoI
SNG218	1	SLC6A19	Het	0	0	0	0.1165	pm1,pm2,pp3	undefined	None	AR	missense	ENST00000304460.10:c.525C>G;ENSP00000305302.10:p.Phe175Leu	None	7	0	ILL	229	99	166	89	77	0	1	0	1	SLC6A19 reasonable match to phenotype but wrong MoI
SNG076	1	WDR35	Het	0	0	0	0.06413	pvs1,pm2	likely pathogenic	None	AR	stop-gain	ENST00000345530.3:c.3459G>A;ENSP00000314444.5:p.Trp1153Ter	None	18	0	ILL	86	99	43	21	22	1	1	0	1	WDR35 best fit with phenotype (Cranioectodermal dysplasia 2 AR) but not MoI.
SNG088	1	VPS13B	Het	0	0	0	0.1816	pp3	undefined	conflict_uncertain/likely_benign/benign	AR	missense	ENST00000357162.2:c.11071G>A;ENSP00000349685.2:p.Ala3691Thr	rs142476821	44	0	ILL	39	99	105	62	43	2	2	0	2	Doesn't match phenotype
SNG100	1	HSPG2	Het	0	0	0	0.04579	pm1,pp3	undefined	conflict_uncertain/likely_benign	AR	missense	ENST00000374695.3:c.4916C>T;ENSP00000363827.3:p.Thr1639Met	rs142433309	1	1	ILL	103	99	109	54	55	0	2	0	2	Doesn't match phenotype
SNG071	4	DHCR7	Het	0	0	0	0.04182	pvs1	likely pathogenic	pathogenic/likely_pathogenic	AR	splice acceptor	ENST00000355527.3:c.964-1G>C;NA	rs138659167	18	0	ILL	101	99	27	14	13	2	2	0	2	Clinvar pathogenic/likely pathogenic; but wrong MoI
SNG048	1	PLOD1	Het	0	0	0	0.05341	none	undefined	uncertain_significance	AR	5'UTR	ENST00000449038.1:c.-77G>A;NA	rs144465849	22	0	ILL	100	63	8	2	6	0	2	0	2	Doesn't match phenotype
SNG094	1	CHD7	Het	0	0	0	0.1036	pp3	undefined	benign/likely_benign	AD	missense	ENST00000423902.2:c.8950C>T;ENSP00000392028.1:p.Leu2984Phe	rs184814820	16	9	ILL	102	99	57	32	25	0	2	0	2	Phenolyzer gives best match as CHARGE syndrome; same variant as P17-7307112J
SNG184	1	CHD7	Het	1	1	0	1	pp3	undefined	benign/likely_benign	AD	missense	ENST00000423902.2:c.8950C>T;ENSP00000392028.1:p.Leu2984Phe	rs184814820	12	1	ILL	141	99	125	68	57	0	2	0	2	Right gene and MoI but ClinVar reports multiple cases benign/likely benign for CHARGE syndrome. High Polyphen, no SIFT.
SNG070	1	ASPM**	Het	1	1	0	0.02386	pvs1,pm1,pm2	pathogenic	None	AR	stop-gain	ENST00000367408.1:c.1729C>T;ENSP00000356378.1:p.Arg577Ter	rs886039310	3	3	ILL	91	99	53	27	26	2	2	0	2	Wrong MoI but pathogenic variant and we note that one of the prior diagnosed cases was diagnosed with the same heterozygous variant. Both have Primary Microcephaly.
SNG165	6	SPTAN1	Het	0	0	0	0.00333	ps1,pm1,pp3	likely pathogenic	conflict_pathogenic/likely_benign/benign	AD	missense	ENST00000372739.3:c.1303T>G;ENSP00000361824.3:p.Ser435Ala	rs144787939	15	0	ILL	106	99	25	14	11	0	2	0	2	SPTAN1 worth considering; ClinVar reports mostly benign/likely benign but one group publish as pathogenic (pubmed 29358611) for Rolandic epilepsy; phenotype includes microcephaly
SNG063	8	ABCA4	Het	0	0	0	0	ps1,pm1,pp3	likely pathogenic	conflict pathogenic/likely_pathogenic/uncertain	AD	missense	ENST00000370225.3:c.2588G>C;ENSP00000359245.3:p.Gly863Ala	rs76157638	2	1	ILL	50	99	32	18	14	1	2	0	2	ABCA4 with likely pathogenic variant could be of interest, includes various eye disorders some AD, ClinVar pathogenic x2.
SNG102	2	FLNA	Hom	0	0	0	0.04703	pm1,pp3	undefined	benign/likely_benign	XLD	missense	ENST00000438732.1:c.646C>T;ENSP00000398215.1:p.Ser216Leu	rs187029309	11	2	ILL	113	99	61	1	60	0	0	2	2	Otopalatodigital syndrome, type II - fits phenotype; Polyphen 1; Sift 0.02; Clinvar could be wrong (often reporting on wrong phenotype)!
SNG077	4	KIF7	Het	0	0	0	0.03929	ps1,pp3	undefined	conflict_uncertain/pathogenic	AR/AD	missense	ENST00000394412.3:c.2981A>G;ENSP00000377934.3:p.Gln994Arg	rs138410949	13	1	ILL	97	99	89	36	13	0	3	0	3	KIF7 Acrocallosal Syndrome, Juobert Sundrome AR and AD reported. But note that at rank 8 there is a variants in INPP5E that also causes Acrocallosal Syndrome, Juobert Sundrome - could be digenic?
SNG029	1	OCA2	Het	1	1	0	0.0648	pvs1,ps1,pm1,pp3	pathogenic	pathogenic	AR	missense	ENST00000354638.3:c.1327G>A;ENSP00000346659.3:p.Val443Ile	rs121918166	30	2	ILL	97	99	55	28	27	0	3	0	3	Albinism_ oculocutaneous_ type II; Angelman phenotypic series; Best fit for phenotype but wrong MoI
SNG108	1	SPECC1L	Het	0	0	1	0.0002845	pp3	undefined	None	AD	missense	ENST00000437398.1:c.1460G>A;ENSP00000393363.1:p.Arg487His	rs55723436	4	1	ILL	104	99	254	129	125	1	4	0	4	Doesn't match phenotype
SNG205	1	CEP152	Het	0	0	0	0.1583	pp3	undefined	uncertain_significance	AR*	missense	ENST00000380950.2:c.2878T>C;ENSP00000370337.2:p.Trp960Arg	rs201342438	12	0	ILL	203	99	37	18	19	0	5	0	5	CEP152 can be hom or compound het. Strong variant (Polyphen 1, Sift 0). Could be worth checking whether there is another variant at higher frequency that has been filtered out.
SNG049	0	EHMT1													33	0	ILL										Was yes in previous analyses but now filtered out with more stringent cut-offs; now demonstrated to be a diagnostic variant by genetic services
SNG210	0	nil													11	0	ILL	210									phenotype match not convincing, variant not convincing
SNG169	0	nil													25	1	ILL	193									Nothing really fits the phenotype or MoI. COL1A1 only variant that would fit MoI but variant not convincing - conflicting uncertain versus benign I ClinVar.
SNG131	0	nil													12	0	ILL	185									Nothing fits
SNG179	0	nil													4	3	ILL	144									No good candidates, including wrong MoI'
SNG139	0	nil													12	3	ILL	132									Some overlap with HPO terms, CV uncertain for Ehlers-Danos
SNG134	0	nil													22	1	ILL	99									Can't make a call
SNG151	0	nil													5	1	ILL	132									Can't make a call
SNG208	0	nil													6	0	ILL	135									Can't make a call
SNG187	0	nil													9	1	ILL	123									Can't make a call
SNG201	0	nil													9	0	ILL	202									Can't make a call
SNG160	0	nil													17	0	ILL	164									Can't make a call
SNG149	0	nil													23	0	ILL	118									Can't make a call
SNG154	0	nil													5	0	ILL	143									Can't make a call
SNG155	0	nil													19	0	ILL	116									Can't make a call
SNG164	0	nil													12	0	ILL	134									Can't make a call
SNG206	0	nil													11	0	ILL	149									Pathogenic variant LRP2 worth thinking about even though wrong MoI? Decided can't make a call.
SNG150	0	nil													16	3	ILL	135									Can't make a call
SNG203	0	nil													17	0	ILL	195									can't make a call
SNG186	0	nil													4	0	ILL	131									Can't make a call
SNG214	0	nil													21	0	ILL	212									Can't make a call
SNG147	0	nil													14	1	ILL	108									Can't make a call
SNG166	0	nil													31	0	ILL	109									Can't make a call
SNG183	0	nil													16	0	ILL	140									Can't make a call
SNG216	0	nil													10	0	ILL	193									Can't make a call
SNG185	0	nil													9	0	ILL	132									Some possibles but not confident to make a call on any one.
SNG195	0	nil													25	1	ILL	161									Not possible to make a call
SNG163	0	nil													11	0	ILL	122									Not possible to make a definitive call
SNG211	0	nil													10	0	ILL	164									Can't make a call
SNG143	0	nil													21	1	ILL	127									Can't make a call
SNG127	0	nil													18	0	ILL	108									Can't make a call
SNG196	0	nil													28	0	ILL	213									Can't make a call
SNG204	0	nil													4	0	ILL	206									Can't make a call
SNG209	0	nil													20	0	ILL	205									Can't make a call
SNG202	0	nil													8	2	ILL	167									Can't make a call
SNG213	0	nil													5	0	ILL	176									Can't make a call
SNG128	0	nil													3	1	ILL	124									Can't make a call
SNG132	0	nil													11	1	ILL	120									Can't make a call
SNG136	0	nil													7	1	ILL	112									Can't make a call
SNG193	0	nil													4	0	ILL	123									can't make a call
SNG153	0	nil													16	0	ILL	132									Can't make a call
SNG138	0	nil													11	0	ILL	56									Can't make a call
SNG198	0	nil													9	0	ILL	35									Only 35 variants - different capture panel? Not prepared to make a call.
SNG156	0	nil													35	1	ILL	41									Can't make a call
Mean				0.166667	0.125	0.125	0.1077								14.1176	0.735294		130.448
SD				0.380693	0.337832	0.337832	0.196458								8.67752	1.35622		44.4404
Unresolved diagnoses (Ion Torrent)
Patient ID	Rank	Gene	Het or Hom	OMIM API?	Correct Disease Term?	Pheno-typic Series	Pheno-lyzer score	ACMG criteria	ACMG	ClinVar	Reported MoI	Type of Variant			N HPO terms	N Dis Terms	Techn-ology	N genes with variant	CallQ	Depth	Ref	Alt	LoF	N Het	N Hom Alt	N Individuals carrying variant	Comments
SNG033	1	HSPG2	Het	0	0	0	0.196	pm1	undefined	uncertain_significance	AR	missense	ENSP00000363827.3:p.His779Tyr;ENST00000374695.3:c.2335C>T;ENSP00000363827.3:p.His779Tyr	rs149094407	3	0	IT	453	224	129	71	58	4	1	0	1	Doesn't match MoI
SNG037	1	BSCL2	Het	0	0	0	0.1656	pm1.pp3	undefined	uncertain_significance	AR	missense	ENSP00000414002.1:p.Trp323Leu;ENST00000433053.1:c.968G>T;ENSP00000414002.1:p.Trp323Leu	rs367783346	35	0	IT	522	127	56	23	33	1	1	0	1	Doesn't match MoI
SNG003	1	ATM	Het	0	0	0	0.3092	pm1,pm2,pm5,pp3	likely pathogenic	conflict_uncertain/likely_benign	AR	missense	ENST00000452508.2:c.7294A>T;ENSP00000388058.2:p.Ile2432Phe	rs587781838	33	0	IT	390	68	34	18	16	2	1	0	1	Ataxia-Telangiectasia. Good match to phenotype by phenolyzer but Het variant for AR disease. Clinvar - conflicting interpretations
SNG041	1	TRPV4	Het	0	0	0	0.05867	none	undefined	benign/likely_benign	AD	missense	ENST00000418703.2:c.2498A>G;ENSP00000406191.2:p.Asn833Ser	rs116035946	18	0	IT	376	52	27	15	12	1	1	0	1	ClinVar likely benign
SNG042	1	RAB3GAP2	Het	0	0	0	0.4367	pm1,pp3	undefined	uncertain_significance	AR	missense	ENST00000358951.2:c.1258C>T;ENSP00000351832.2:p.Arg420Cys	rs188522997	31	0	IT	753	95	59	25	34	0	1	0	1	ClinVar uncertain significance, wrong MoI
SNG050	1	GATAD2B	Het	1	0	1	nil	pp3	undefined	benign/likely_benign	AD	missense	ENSP00000357644.4:p.Ala490Val;ENST00000368655.4:c.1469C>T;ENSP00000357644.4:p.Ala490Val	rs145131801	35	2	IT	373	197	97	46	51	0	1	0	1	ClinVar says likely benign
SNG074	1	CBFA2T2	Het	0	0	0	0	pm2,pp3	undefined	None	none	missense	ENSP00000364428.2:p.Trp438Gly;ENST00000375279.2:c.1312T>G;ENSP00000364428.2:p.Trp438Gly	None	2	0	IT	397	16	87	69	18	1	1	0	1	No disease association - simply highest CADD
SNG011	1	ARID1B	Het	1	0	0	0.05564	pm2	undefined	None	AD	missense	ENSP00000356116.1:p.Ser1374Asn;ENST00000367148.1:c.4121G>A;ENSP00000356116.1:p.Ser1374Asn	rs142808724	7	1	IT	421	369	197	91	106	1	1	0	1	Quite good fit to HPO terms but variant ?undefined
SNG061	2	ROR2	Het	0	0	0	0.02175	pm1,pm2,pp3	undefined	None	AR	missense	ENST00000375708.3:c.565C>T;ENSP00000364860.3:p.Arg189Trp	rs199975149	16	1	IT	418	99	118	59	59	4	1	0	1	ROR2 fits with Robinow but wrong MoI. Other genes causing Robinow are AD. A BRCA2 variant was ranked 1 - the gene is in phenotypic series for AD Wilm's tumor and Beckwith-Wiedemann so should also be considered (lower CADD score than ROR2 variant..
SNG140	1	CREBBP	Het	1	1	0	0.3197	none	undefined	benign/likely_benign	AD	missense	ENST00000382070.3:c.2564C>T;ENSP00000371502.3:p.Ser855Leu	rs142047649	13	2	IT	519	99	89	51	38	1	1	0	1	Right gene but variant likely benign
SNG039	13	SEMA3E	Het	0	0	0	0.02192	pm2,pp3	undefined	uncertain_significance	AD	missense	ENST00000307792.3:c.2152G>A;ENSP00000303212.3:p.Gly718Ser	rs148649507	16	0	IT	826	99	216	100	116	0	1	0	1	Thought SMA3E might be worth considering but then decided can't make a call
SNG009	0	nil													3	0	IT	380									Can't make a call
SNG002	6	MECP2	Het	0	0	0	0.01801	pvs1,pm2,	pathogenic	pathogenic	XLR	frameshift	ENSP00000301948.6:p.Lys363ArgfsTer46;ENST00000303391.6:c.1086delC;ENSP00000301948.6:p.Lys363ArgfsTer46	rs587783092	13	0	IT	408	26	14	7	7	4	2	0	2	But note person is heterozygous!! Patient is male - ?dodgy sequencing!!
SNG006	387	TRPV4	Het	0	0	0	0	pvs1,pm2	likely pathogenic	None	AD	frameshift	ENST00000392719.2:c.33delG;ENSP00000376480.2:p.Glu14ArgfsTer56	None	13	0	IT	707	11	40	23	17	1	2	0	2	TRPV4 was ranked 1 in 2018, LOF count is 1 - can't see why it was relegated to 387! Note the HPO terms from Patient Archive don't reflect the original HPO terms we derived from clinical notes that we originally had from genetic services.
SNG051	1	TRPM4	Het	0	0	0	0.03254	pp3	undefined	conflict_uncertain/likely_benign/benign	AD	missense	ENSP00000347944.5:p.Asp207Ala;ENST00000355712.5:c.620A>C;ENSP00000347944.5:p.Asp207Ala	rs56355369	8	0	IT	718	99	63	34	39	3	2	0	2	clinvar uncertain significance
SNG052	1	ATP6V0A2	Het	0	0	0	0.08835	pm1	undefined	benign/likely_benign	AR	missense	ENSP00000332247.2:p.Val420Leu;ENST00000330342.3:c.1258G>T;ENSP00000332247.2:p.Val420Leu	rs138716143	12	0	IT	543	72	74	50	24	1	3	0	3	Wrong phenotype and MoI, ClinVar benign/likely benign
SNG065	2	ROR2	Hom	0	0	0	0.3785	pvs1,pm1,pm2	pathogenic	None	AR	frameshift	ENST00000375715.1:c.313delA;ENSP00000364867.1:p.Thr105HisfsTer200	None	27	1	IT	642	99	84	23	61	4	0	3	3	Robinow Syndrome - reasonable match to HPO terms by phenolyzer. Note 3 homozygotes seen in dataset and 4 LoF variants in this gene! Dodgy sequencing?? Note calls made for ref and alt allele but listed as G/G homozygote
SNG013	1	ARID1A	Hom	1	0	0	0.06185	pvs1,pm2	likely pathogenic	None	AD	frameshift	ENST00000457599.2:c.5037_5038delGC;ENSP00000387636.2:p.Pro1681ThrfsTer2	None	16	1	IT	380	159	44	3	41	7	0	3	3	Coffin-Siris syndrome 2. Likely pathogenic variant for AD disease. Concern with this variant having been seen homozygous 3 times in cohort plus tota of 7 LoF variants seen in the gene. Sequencing problem?
SNG110	4	WHSC1	Het	0	0	0	0.01446	pvs1,pm2	likely pathogenic	None	IC	frameshift	ENST00000382888.3:c.2074_2075insC;ENSP00000372344.3:p.Glu692AlafsTer?	None	24	0	IT	711	41	46	31	15	2	2	0	2	WHSC1 ranked 4 - likely pathogenic (pvs1,pm2) Wolf-Hirschhorn syndrome shares many of the HPO terms with OMIM description.
SNG075	1	MED12	Het	0	0	0	0.218	pm2	undefined	None	XLR	missense	ENSP00000333125.6:p.Tyr2080Asn;ENST00000333646.6:c.6238T>A;ENSP00000333125.6:p.Tyr2080Asn	None	12	1	IT	421	41	26	15	11	1	4	0	4	Wrong MoI; Clinvar benign/likely benign
SNG040	3	KMT2D	Het	0	0	0	0.1011	pvs1,pm2	likely pathogenic	None	AD	frameshift	ENST00000301067.7:c.7220_7221delCT;ENSP00000301067.7:p.Pro2407LeufsTer26	None	31	1	IT	444	16	8	1	7	22	4	0	4	Nominating KMT2D for Kabuki but note 22 LoF in this gene (not sure why it didn't go to the end of the report!!).
SNG079	1	MED12	Het	1	0	1	nil	pm2	undefined	None	XLR	missense	ENST00000333646.6:c.6238T>A;ENSP00000333125.6:p.Tyr2080Asn	None	0	2	IT	433	21	23	16	7	1	4	0	4	Lujan-Fryns in phenotypic series with Aarskog; wrong MoI, plus 4 other heterozygotes in the cohort.
SNG092	1	FGFR2	Het	0	0	0	0.1542	none	undefined	likely_benign	AD	3' UTR	NA;ENST00000357555.5:c.*48A>G;NA	rs150519853	20	0	IT	470	99	128	57	71	2	2	0	2	3' UTR variant Clinvar Likely benign
Mean				0.227273	0.0454545	0.0909091	0.13261								16.8696	0.521739		508.913	96.7727	75.4091	37.6364	38.2273
SD				0.428932	0.213201	0.294245	0.135366								10.9599	0.730477		142.642	83.3758	55.3471	27.8475	30.6469
Unresolved diagnoses (SOLID)
Patient ID	Rank	Gene	Het or Hom	OMIM API?	Correct Disease Term?	Pheno-typic Series	Pheno-lyzer score	ACMG criteria	ACMG	ClinVar	Reported MoI	Type of Variant			N HPO terms	N Dis Terms	Techn-ology	N genes with variant	CallQ	Depth	Ref	Alt	LoF	N Het	N Hom Alt	N Individuals carrying variant	Comments
SNG082	1	SMARCA4	Het	1	1	0	0.9048	pm1,pm2,pp3	undefined	None	AD	missense	ENSP00000445036.2:p.Val1171Gly;ENST00000541122.2:c.3512T>G;ENSP00000445036.2:p.Val1171Gly	None	28	1	SOLID	317	100	101	58	43	0	1	0	1	Possible - high Phenolyzer score; Polyphen high, nothing in ClinVar; HIVEP2 at rank 2 should also be considered.
SNG014	1	GNAI3	Het	0	0	0	0.01225	pm2	undefined	None	AD	splice variant	NA;ENST00000369851.4:c.875-7G>A;NA	rs767276060	18	1	SOLID	176	100	21	9	12	0	1	0	1	Possible
SNG032	1	EVC2	Het	1	0	1	nil	pm1,pp3	undefined	conflict_uncertain/likely_benign/benign	AR	missense	ENSP00000311683.2:p.Thr375Arg;ENST00000310917.2:c.1124C>G;ENSP00000311683.2:p.Thr375Arg	rs141287105	1	1	SOLID	296	100	65	43	22	0	1	0	1	conflicting interpretations CV but uncertain or benign/likely benign
SNG104	1	RAI1	Het	0	0	0	0.112	pp3	undefined	benign/likely_benign	AD	missense	ENSP00000323074.4:p.Pro242Leu;ENST00000353383.1:c.725C>T;ENSP00000323074.4:p.Pro242Leu	rs150563155	18	1	SOLID	204	100	11	5	6	0	1	0	1	ClinVar benign/likely benign but polyphen high and sift low! Not perfect match to phenotype but worth considering?
SNG109	1	TBCE	Het	0	0	0	0.133	pp3	undefined	conflict_uncertain/likely_benign	AR	missense	ENSP00000384571.1:p.Arg526Gln;ENST00000406207.1:c.1577G>A;ENSP00000384571.1:p.Arg526Gln	rs140662460	18	1	SOLID	275	100	21	10	11	0	1	0	1	Wrong MoI, variant undefined but polyphen hi, sift low. ClinVar uncertain
Mean				0.4	0.2	0.2	0.290513								16.6	1		253.6	100	43.8	25	18.8
SD				0.547723	0.447214	0.447214	0.412899								9.73653	0		60.7396	0	38.1995	23.9479	14.7207
..	Footnote: Of the 96 unresolved cases, 23 were sequenced using Ion Torrent, 5 using SOLiD, and 68 using Illumina sequencing of TruSight™ capture panels. Notwithstanding cautionary technology-related differences in evaluation of indels and SNVs as noted in the main text, the inability to identify a candidate diagnostic variant/gene was unlikely to be related to sequencing technology per se. Nor doe…														overall mean		SOLID	259.143
															overal SD			51.5475
																	IT	613.411
																		219.321
																	ILL	129.304
																		42.364
